# Supplementary material for: Saussurea lappa Exhibits Anti-Oncogenic Effect in Hepatocellular Carcinoma, HepG2 Cancer Cell Line by Bcl-2 Mediated Apoptotic Pathway and Mitochondrial Cytochrome C Release
Source: Curr Issues Mol Biol. 2021 Sep 8;43(2):1114–32. doi: 10.3390/cimb43020079 (PMC8929068; doi:10.3390/cimb43020079)
Supplement: Supplementary file 1 [file cimb-43-00079-s001.zip]

Archive with 1 entries (1 files):
- cimb-1362012-supplementary.pdf
